# Supplementary material for: Glycated albumin in the detection of diabetes during COVID-19 hospitalization
Source: PLoS One. 2024 Mar 18;19(3):e0297952. doi: 10.1371/journal.pone.0297952 (PMC10947635; doi:10.1371/journal.pone.0297952)
Supplement: S1 Table — eGFR, estimated glomerular filtration rate by CKD-EPI Creatinine Equation; GA, glycated albumin; HbA1c, glycated haemoglobin. (XLSX) [file pone.0297952.s001.xlsx]

## Sheet: DM desconhecida
Subject	Ethnicity	Birth date	Age	Gender	Weight	Height	Admission BMI	Hypertension	Ischemic heart disease	COPD	Stroke	Other comorbidities	COVID symptoms onset date	Admission date	Hospital discharge date	Length of Hospital Stay (days)	Hematocrit (%)	Haemoglobin (g/dL)	White blood cells (x103/µL)	Platelets (x1000/µL)	Serum creatinine (mg/dL)	CKDEPI eGFR (mL/min/1.73 m2)	C-reactive protein (mg/dL)	Urea (mg/dL)	D-dimer	Random blood glucose (mg/dL)	HbA1c (%)	Serum albumin (mg/dL)	GSP_T0	GA (%)	GA/HbA1c ratio	In-hospital hyperglycaemia requiring insulin therapy prescription	HbA1c>6.5%	HbA1c ≥7%	Newly diagnosed diabetes	GA>19.1%
1	0	1940-09-01	81	2	84	1.65	30.854	1	0	0	0	1		2020-08-27	2020-09-16	20	35.3	11.2	6360	250000	1.79	27	6.9	87	999	112	5.4	3.6	297.4	18.4824	3.42267	0	0	0	0	0
2	1	1974-02-08	48	1	91.6	1.75	29.9102	0	0	0	0	0	2020-03-28	2020-04-09	2020-05-14	35	48.3	15.9	11640	187000	1.26	68	123.6	24	1.35	265	5.8	3	219.7	16.8851	2.91123	1	0	0	0	0
3	0	1941-05-13	80	2	133	1.51	58.3308	1	0	0	1	1	2020-04-26	2020-04-29	2020-05-27	28	40.3	12.1	9840	156000	2.11	22	127.5	66	3.15	323	6.7	3.3	186.6	13.7882	2.05795	1	1	0	1	0
4	0	2000-07-13	21	2	69	1.62	26.2917	0	0	0	0	0	2020-05-03	2020-05-06	2020-05-13	7	38	12.9	19760	259000	0.72	90	5.3	29	0.44	88	5	4.6	472.1	22.007	4.4014	0	0	0	0	1
5	0	1951-11-25	70	2	73	1.6	28.5156	1	0	1	0	0	2020-04-21	2020-05-08	2020-07-09	62	37.3	13.7	5130	239000	0.76	70	130.4	44	0.58	91	5.9	3.7	271.3	16.7775	2.84364	1	0	0	0	0
6	1	1970-03-02	52	2	115	1.67	41.2349	0	0	0	0	0	2020-05-01	2020-05-11	2020-06-02	22	46.7	15.3	5710	227000	0.79	88	87.7	38	0.53	111	5.6	4	374.6	20.4368	3.64943	0	0	0	0	1
7	0	1954-12-09	67	1	91	1.72	30.7599	1	0	0	0	1	2020-05-14	2020-05-14	2020-06-12	29	33.1	11	6950	164000	2.19	30	174.4	55	1.32	120	4.9	3.7	268.1	16.6201	3.39185	1	0	0	0	0
8	0	1932-01-01	90	1	66	1.63	24.841	0	0	0	0	1	2020-05-15	2020-05-18	2020-06-17	30	40.8	13.7	14040	205000	0.97	69	167.5	39	0.69	188	5.7	3.7	379.9	22.1194	3.8806	1	0	0	0	1
9	1	1984-04-18	38	1	96	1.84	28.3554	0	0	0	0	0	2020-06-03	2020-06-12	2020-07-27	45	43.7	15	6340	272000	1.3	70	79.1	32	1.45	95	5.5	4	304.3	17.2382	3.13421	1	0	0	0	0
10	0	1982-01-23	40	1	70	1.72	23.6614	0	0	0	0	0	2020-06-12	2020-06-12	2020-06-15	3	36.2	13	5400	270000	0.78	90	132	19	0.27	108	5.2	3.3	249.5	17.2573	3.31871	1	0	0	0	0
11	0	1941-09-28	80	1	106	1.8	32.716	1	0	1	0	0	2020-06-15	2020-06-20	2020-07-07	17	38.4	13.4	5960	110000	1.36	49	126	50	1.05	158	6.5	3.5	315.5	19.8689	3.05675	1	1	0	1	1
12	0	1983-12-14	38	1	112.5	1.79	35.1113	0	0	0	0	0	2020-06-15	2020-06-21	2020-06-24	3	48.4	16.4	10130	199000	1.04	90	63.5	29	1.03	74	6.5	4.4	295.8	15.5831	2.3974	1	1	0	1	0
13	1	1951-08-25	70	2	52	999	999	1	0	1	0	0	2020-06-21	2020-06-24	2020-07-09	15	38.1	12.3	7720	141000	0.72	86	14.4	39	1.29	153	6.1	3.4	273.4	18.1144	2.96957	1	0	0	0	0
14	0	1928-04-18	94	2	85	1.6	33.2031	0	0	0	0	1	2020-06-20	2020-06-22	2020-07-06	14	29.9	9	2220	143000	0.78	66	16.4	26	3.77	95	5	3.1	213.3	16.0583	3.21165	1	0	0	0	0
15	0	1961-06-05	60	2	97	1.7	33.564	1	0	1	0	1	2020-06-23	2020-06-26	2020-07-17	21	42.1	13.9	9780	251000	0.73	88	121.1	35	0.38	105	6.3	3.7	252.7	15.8625	2.51786	1	0	0	0	0
16	1	1937-03-28	85	2	66	1.5	29.3333	0	0	0	0	1	2020-06-29	2020-06-30	2020-07-07	7	48.1	15.3	17120	235000	1.42	34	146.6	100	4.42	210	6.3	3.3	254.3	17.522	2.78127	0	0	0	0	0
17	0	1976-11-27	45	1	120	1.7	41.5225	0	0	0	0	0	2020-06-26	2020-07-01	2020-07-15	14	39.7	12.8	4960	140000	1.3	67	44.9	34	0.91	111	6	4	229.8	13.8484	2.30807	1	0	0	0	0
18	0	1966-05-21	55	1	130	1.69	45	1	0	0	0	0	2020-06-27	2020-07-04	2020-08-19	46	41.6	12.9	11090	150000	0.87	98	153.9	36	1.19	109	7.1	3	262.3	19.4695	2.74219	1	1	1	1	1
19	0	1944-09-22	77	2	90	1.53	38.4468	0	0	0	0	0	2020-07-02	2020-07-05	2020-07-28	23	42.7	14	23150	306000	2.23	21	151.8	132	20	171	5	3.1	173.9	13.7451	2.74902	1	0	0	0	0
20	0	1953-07-26	68	2	76	1.66	27.5802	0	0	0	0	0	2020-06-25	2020-07-01	2020-07-16	15	39.3	13.3	4460	105000	1.03	57	84.4	40	1.23	117	5.5	4	291	16.633	3.02418	1	0	0	0	0
21	1	1963-04-14	59	2	70	1.32	40.1745	0	0	0	0	0	2020-06-29	2020-07-07	2020-07-15	8	33.9	11.9	4600	160000	0.83	79	121	25	0.8	121	5.9	4.3	288.4	15.5648	2.63811	0	0	0	0	0
22	0	1962-09-13	59	1	117	1.83	34.9368	0	0	0	0	0	2020-06-30	2020-07-09	2020-07-14	5	45.1	15.7	10150	256000	1.2	67	223.4	47	0.79	108	6.2	3.9	317.1	18.2031	2.93599	1	0	0	0	0
23	1	1964-10-05	57	2	114	1.52	49.3421	1	0	0	0	0	2020-07-10	2020-07-14	2020-07-28	14	34.9	11.8	7210	287000	0.65	100	170.1	31	0.58	113	5.6	3.3	362.4	23.4839	4.19355	1	0	0	0	1
24	0	1955-07-16	66	1	68	1.6	26.5625	1	0	0	0	0	2020-07-05	2020-07-13	2020-08-13	31	45.4	15.5	8010	315000	0.8	94	138.4	29	20	125	5.6	3	231.9	17.6253	3.14737	1	0	0	0	0
25	1	1990-03-28	32	2	102	1.66	37.0155	1	0	0	0	0	2020-08-04	2020-08-11	2020-08-15	4	37.9	12.5	3880	141000	0.71	115	86.7	21	0.5	156	5.6	3.6	234.6	15.3076	2.73349	1	0	0	0	0
26	1	1981-08-23	40	1	90	1.8	27.7778	0	0	0	0	0	2020-08-03	2020-08-13	2020-08-18	5	44.2	15.9	25250	341000	0.79	114	144.1	37	0.25	60	5.5	4.1	345.9	18.7351	3.40638	1	0	0	0	0
27	0	1960-03-29	62	2	60	1.6	23.4375	0	0	0	0	0	2020-08-10	2020-08-16	2020-08-25	9	39	12.9	5040	188000	0.83	77	45.5	45	0.46	50	5.5	3.3	187.7	13.8489	2.51798	1	0	0	0	0
28	1	1977-09-20	44	1	93	1.78	29.3524	0	0	0	0	0	2020-08-12	2020-08-19	2020-08-29	10	39.1	13.4	12780	274000	1.42	60	410.9	34	0.51	158	6.4	3.9	464.6	25.0865	3.91976	1	0	0	0	1
29	0	1959-11-04	62	1	116	1.82	35.0199	1	0	0	0	0	2020-08-10	2020-08-17	2020-10-19	63	39.1	13.4	5090	195000	1.12	71	176.1	58	0.55	91	6	3.4	247.9	16.7494	2.79156	1	0	0	0	0
30	1	1986-08-28	35	2	90	1.57	36.5126	0	0	0	0	0	2020-08-16	2020-08-20	2020-08-28	8	42.6	14.4	5670	127000	0.65	117	86.4	23	0.89	107	5.3	3.8	266.5	16.1824	3.05328	0	0	0	0	0
31	0	1999-09-22	22	1	95.5	1.88	27.0201	0	0	0	0	0	2020-08-12	2020-08-22	2020-08-30	8	39.6	13.5	7920	170000	0.62	143	56.4	34	0.32	115	5.1	3.5	176	12.6149	2.4735	1	0	0	0	0
32	0	1976-12-06	45	1	98	1.8	30.2469	0	0	0	0	0	2020-08-15	2020-08-22	2020-09-03	12	38.2	13.1	11970	332000	1.04	88	70.5	29	0.29	43	5.4	3.4	210.6	14.7527	2.73198	0	0	0	0	0
33	0	1937-07-16	84	1	95	1.74	31.378	0	0	1	0	1	2020-08-17	2020-08-18	2020-09-08	21	35.8	12.3	4990	211000	1.78	35	53.9	65	0.48	153	6.6	4	330.4	18.4257	2.79177	1	1	0	1	0
34	0	1969-01-12	53	2	90	1.64	33.4622	0	0	0	0	0	2020-08-17	2020-08-26	2020-09-04	9	37.7	12.6	9600	429000	0.69	101	48.9	33	0.21	90	6.1	3.7	278.2	17.1169	2.80604	1	0	0	0	0
35	0	1971-04-13	51	2	102.5	1.61	39.5432	1	0	0	0	0	2020-08-21	2020-08-28	2020-09-03	6	39.6	12.8	5710	134000	0.66	104	162.8	20	0.67	120	5.3	3.4	192.5	13.7838	2.60072	0	0	0	0	0
36	0	1950-03-22	72	1	106	1.75	34.6122	1	0	0	0	0	2020-08-31	2020-09-05	2020-09-24	19	35.1	11.1	13640	470000	0.77	92	156.3	25	8.47	109	5.9	3.4	233.5	15.9785	2.70823	0	0	0	0	0
37	0	1951-09-10	70	1	83.5	1.71	28.5558	1	0	0	0	1	2020-08-30	2020-09-04	2020-09-13	9	27.6	9.2	4010	174000	1.88	36	68.6	73	3	179	4.2	3.3	263.9	18.0515	4.29797	1	0	0	0	0
38	0	1976-03-30	46	1	154	1.86	44.5138	1	0	0	0	0	2020-08-28	2020-09-01	2020-09-17	16	41.7	13.9	11250	234000	3.44	20	162.7	118	0.25	60	5.3	4.1	253.2	14.6201	2.75851	1	0	0	0	0
39	1	1952-01-12	70	1	70	1.68	24.8016	1	0	0	0	0	2020-08-28	2020-09-04	2020-10-03	29	38.5	13.2	12770	262000	1.13	66	135.3	43	0.41	212	5.7	3	202.1	15.8174	2.77498	1	0	0	0	0
40	0	1944-04-29	78	1	79	1.75	25.7959	1	0	0	0	0	2020-08-01	2020-09-08	2020-09-24	16	37.7	12.6	20290	278000	1.41	48	395.1	99	0.44	165	6.3	3.2	251.6	17.8254	2.82942	1	0	0	0	0
41	0	1959-06-24	62	2	58	1.56	23.833	0	0	0	0	0	2020-08-29	2020-09-04	2020-10-21	47	30.7	10.1	11680	472000	0.71	75	229.8	28	0.81	153	5.6	3.1	179.7	14.0856	2.51529	1	0	0	0	0
42	0	1939-07-09	82	2	42	999	999	1	1	1	0	1	2020-07-16	2020-07-16	2020-07-23	7	29.4	9.3	5670	339000	0.94	57	138.1	51	1.88	210	6	3.5	300.1	19.0681	3.17801	0	0	0	0	1
43	0	1982-02-02	40	2	999	999	999	0	0	0	0	0	2020-06-25	2020-06-27	2020-06-27	0	42.5	14.6	4290	169000	0.78	97	2.1	14	0.36	84	4.9	4.4	379.4	19.0411	3.88594	0	0	0	0	0
44	0	1978-04-28	44	1	125	1.71	42.7482	1	0	0	0	0		2020-07-14	2020-07-15	1	999	999	999	999	0.89	105	999	35	0.6	102	5.2	4.2	220.7	12.9327	2.48706	0	0	0	0	0
45	1	1946-05-20	75	2	69.5	1.56	28.5585	1	0	0	0	traço talassemico	2020-08-03	2020-08-10	2020-08-18	8	36.5	11.3	7330	50000	1.03	54	20	45	999	84	8.9	3.5	247.4	16.3277	1.83457	0	1	1	1	0
46	2	1945-11-20	76	2	999	999	999	1	0	0	0	0		2020-06-21	2020-06-30	9	39.7	13.6	4500	244000	0.88	65	118.7	46	0.33	115	6.4	3	201	15.7507	2.46104	0	0	0	0	0
47	0	1965-12-24	56	1	84	1.72	28.3937	1	0	0	0	0	2020-06-29	2020-07-01	2020-07-10	9	42.5	14.2	5940	104000	0.94	92	29.7	36	0.8	105	5.3	3.9	301.1	17.4565	3.29367	0	0	0	0	0
48	0	1989-03-24	33	1	37	1.4	18.8776	0	0	0	0	0	2020-07-04	2020-07-04	2020-07-09	5	37.1	12.1	3130	170000	0.7	126	34.2	23	0.38	80	10	4	313.4	17.6522	1.76522	0	1	1	1	0
49	0	1949-01-17	73	2	999	999	999	1	0	0	0	0	2020-10-12	2020-10-17	2020-10-27	10	41.5	13.7	11190	118000	0.97	59	163.6	38	0.22	237	5.5	3.3	199.4	14.4942	2.63531	0	0	0	0	0
50	0	1956-07-28	65	2	68	1.6	26.5625	1	0	0	0	0	2020-07-07	2020-07-15	2020-07-21	6	33.8	11.1	10690	152000	0.87	71	146	38	0.59	116	5.1	4.1	280.4	15.8275	3.10343	0	0	0	0	0
51	1	1959-02-08	63	2	97.1	1.6	37.9297	0	0	0	0	0	2020-07-10	2020-07-15	2020-07-28	13	49	15.4	5320	303000	1.21	48	77	40	0.72	94	6.2	3.4	222.9	15.4111	2.48566	0	0	0	0	0
52	1	1973-06-29	48	1	80.6	999	999	1	0	0	0	0	2020-06-12	2020-07-12	2020-07-15	3	50.5	15.8	13180	296000	1.03	86	3.2	46	1.13	122	5.3	3.4	148.8	11.4446	2.15936	0	0	0	0	0
53	0	1974-01-02	48	1	73	1.75	23.8367	0	0	0	0	1	2020-06-03	2020-06-08	2020-06-17	9	38.9	13.6	2280	143000	0.73	90	29.1	28	0.59	88	5.3	3.7	241	15.287	2.88434	0	0	0	0	0
54	2	1980-12-05	41	2	104	1.55	43.2882	1	0	0	0	1	2020-09-12	2020-09-21	2020-10-02	11	37.8	13.2	7030	177000	0.91	80	85	30	0.51	134	5.2	3.9	243.1	14.7498	2.8365	1	0	0	0	0
55	1	1966-03-31	56	2	92	1.7	31.8339	0	0	0	0	0	2020-10-07	2020-10-12	2020-10-22	10	39.2	12.6	6600	301000	0.77	88	255.5	34	0.5	98	7.2	3.2	254.3	17.9789	2.49707	1	1	1	1	0
56	0	1972-06-09	49	2	100	1.57	40.5696	1	0	0	0	1	2020-09-04	2020-09-11	2020-10-06	25	38.8	12.7	7110	259000	1.69	35	156	51	0.43	249	7.2	3.2	247.4	17.5865	2.44257	1	1	1	1	0
57	0	1967-01-03	55	2	60	1.56	24.6548	0	0	0	0	1	2020-04-22	2020-04-23	2020-04-24	1	37.4	12.5	3890	152000	0.74	90	52.6	19	0.58	166	6.3	4	313.4	17.6522	2.80194	0	0	0	0	0
58	0	1961-07-31	60	2	150	1.59	59.3331	1	1	0	0	0	2020-08-23	2020-08-26	2020-09-03	8	33.1	10.5	3110	200000	0.71	94	77.3	26	0.93	104	5.4	3.5	237.2	15.7973	2.92542	0	0	0	0	0
59	0	1972-05-14	49	2	999	999	44	1	0	0	0	1		2020-07-08	2020-07-16	8	36.7	11.9	6870	456000	0.62	107	62.4	21	0.43	99	5.6	4.1	251.1	14.5269	2.59409	0	0	0	0	0
60	0	1953-06-13	68	1	72	1.74	23.7812	1	0	0	0	1	2020-11-01	2020-11-01	2020-11-30	29	42.9	14	3570	172000	1.4	52	999	56	999	85	5.2	3.9	215.9	13.4805	2.5924	0	0	0	0	0
61	0	1950-04-11	72	1	98	1.83	29.2633	1	1	0	0	0	2020-11-01	2020-11-11	2020-12-09	28	43.9	15.1	7660	209000	1.17	63	52.3	54	0.83	132	6.5	3.3	217	15.4648	2.37921	1	1	0	1	0
62	0	1940-09-29	81	2	999	999	999	1	0	0	0	1		2020-07-09	2020-07-19	10	36	12.3	7420	224000	2.83	15	87.9	97	1.32	163	6.5	3.9	352.8	19.8691	3.05679	0	1	0	1	1
63	0	1939-07-11	82	1	68	1.64	25.2826	1	0	1	0	1	2020-11-16	2020-11-18	2020-12-02	14	46.1	15.6	6570	170000	1.15	59	20.9	60	2.09	115	5.7	4.1	382.6	20.3642	3.57267	1	0	0	0	1
64	0	1981-04-16	41	2	999	999	999	0	0	0	0	1	2020-07-04	2020-07-14	2020-07-16	2	40.5	14	5260	265000	0.68	111	3.6	13	1.06	105	5.3	4.2	405.5	20.9407	3.95108	0	0	0	0	1
65	0	1997-10-08	24	2	999	999	999	0	0	0	0	1	2020-10-07	2020-10-14	2020-11-11	28	39.3	12.4	8880	320000	0.42	145	149.1	10	1.23	88	5.2	3.3	245.2	17.0201	3.2731	0	0	0	0	0
66	0	1956-08-09	65	2	999	999	999	0	0	0	1	1	2020-06-28	2020-07-04	2020-07-10	6	33.6	11.3	8060	237000	0.63	96	230.5	35	16.51	95	5.6	3	185.6	14.8164	2.64579	0	0	0	0	0
67	0	1955-12-20	66	1	999	999	999	1	0	0	0	1	2020-08-08	2020-08-08	2020-08-08	0	37.1	13.1	5530	228000	0.69	100	6.9	47	1.3	113	5.7	4.2	308.1	16.72	2.93334	0	0	0	0	0
68	0	1938-08-30	83	2	83	999	999	1	0	0	0	1	2020-11-13	2020-11-17	2020-12-02	15	41.2	13.5	5300	115000	0.86	63	48.7	37	1.32	87	6.2	3.4	233	15.9518	2.57287	0	0	0	0	0
69	0	1978-09-26	43	2	999	999	999	0	0	0	0	1	2020-08-15	2020-08-25	2020-09-03	9	33.8	11.2	5870	355000	0.9	80	85.7	35	0.57	121	5.5	3.4	218.1	15.1542	2.7553	0	0	0	0	0
70	0	1953-09-22	68	1	65	1.86	18.7883	0	0	0	0	1	2020-07-16	2020-07-18	2020-07-23	5	23.9	7.9	8830	370000	0.84	91	204.7	52	2.09	105	5.2	3.1	143	11.931	2.29442	0	0	0	0	0
71	0	1955-06-24	66	1	74	1.63	27.852	0	0	0	0	0	2020-11-05	2020-11-15	2020-12-21	36	40.8	13.9	7910	240000	1.08	72	234.2	50	0.65	124	6.3	3.7	267.6	16.5955	2.6342	1	0	0	0	0
72	0	1948-01-23	74	1	81	1.67	29.0437	1	0	0	0	1	999	2020-10-16	2021-01-22	98	42.6	13.5	12950	275000	1.5	46	324.6	51	0.73	158	6.1	3	405	28.1267	4.61093	1	0	0	0	1
73	1	1949-08-12	72	2	70	1.65	25.7117	0	0	0	1	1	2020-08-21	2020-09-06	2020-09-10	4	37.2	12.5	8940	449000	0.64	90	154.1	21	5.03	114	6.3	3.3	195.7	14.2901	2.26827	0	0	0	0	0
74	0	1954-09-14	67	2	999	999	999	0	0	0	0	1	2020-08-08	2020-08-13	2020-08-19	6	37.2	12.9	9510	561000	0.72	88	85.5	46	3.22	99	5.8	3.4	238.3	16.2355	2.79922	0	0	0	0	0
75	0	1949-08-06	72	2	999	999	999	0	0	0	0	1	2020-09-07	2020-09-17	2020-09-20	3	38.3	13.4	4620	157000	0.71	86	7.3	20	0.32	98	6.8	3.9	353.3	19.8925	2.92536	0	1	0	1	1
76	0	1947-06-10	74	1	85	1.61	32.7919	1	0	0	0	1	2020-08-15	2020-08-25	2020-08-27	2	44.4	14.5	10080	227000	1.16	62	127.9	66	1.12	138	6.3	4	274	15.8595	2.51738	0	0	0	0	0
77	0	1956-06-12	65	2	52	1.6	20.3125	1	0	0	0	1	0	2020-09-20	2020-09-25	5	41	15.1	5120	316000	0.72	89	6	15	0.51	97	5.5	4.1	211.1	12.7513	2.31841	1	0	0	0	0
78	0	1982-02-28	40	1	999	999	999	0	0	0	0	1	999	2020-07-14	2020-07-17	3	42.6	14.7	5040	182000	1.01	94	7	34	0.27	136	5.1	5	300.6	14.2358	2.79134	0	0	0	0	0
79	0	1987-01-20	35	1	999	999	999	0	0	0	0	0aplasia	2020-07-10	2020-07-14	2020-07-14	0	43.5	14.8	6290	145000	0.97	102	106.5	24	0.75	107	5.1	4.2	283.6	15.6584	3.07027	0	0	0	0	0
80	1	1980-07-06	41	1	96.6	1.77	30.8	0	0	0	0	0	2021-07-11	2020-07-17	2020-07-26	9	51.7	18	6220	157000	1.23	73	30.9	31	1.13	89	5.9	4.6	304.3	15.368	2.60474	0	0	0	0	0
81	1	1983-10-05	38	1	80	1.7	27.6817	0	0	0	0	0	2020-06-28	2020-07-04	2020-07-11	7	42.5	14.5	5620	170000	1.02	94	100.1	42	0.31	102	6.8	4.1	254.8	14.6911	2.16046	0	1	0	1	0
82	0	1956-03-04	66	1	74	1.75	24.1633	1	1	0	0	0	2020-05-04	2020-05-19	2020-05-31	12	38.3	12.9	4390	144000	0.72	90	147.1	17	0.55	90	6.2	3.4	236.2	16.1231	2.60049	1	0	0	0	0
83	0	1974-10-16	47	1	186	1.86	53.7634	0	0	0	0	0	2020-10-23	2020-10-23	2020-10-30	7	41.9	13.4	5240	252000	1.12	78	147.1	29	4.37	93	6.1	3	182.9	14.6526	2.40207	0	0	0	0	0
84	0	1943-10-16	78	2	74	1.58	29.6427	1	0	0	0	1	2020-11-21	2020-11-28	2020-12-08	10	36	11.8	4950	162000	0.98	56	78.9	67	0.21	85	6.3	3.7	194.6	13.0046	2.06423	0	0	0	0	0
85	1	1971-03-08	51	2	999	999	999	1	0	0	0	0	2020-08-28	2020-08-29	2020-08-31	2	35.5	12.3	9860	262000	0.74	108	999	41	999	97	6.5	3.9	244.2	14.8011	2.2771	0	1	0	1	0
86	0	1981-10-26	40	1	95	1.73	31.7418	0	0	0	0	0	2020-09-02	2020-09-10	2020-09-17	7	46.3	15.4	5660	156000	1.01	94	141.5	22	0.35	97	5.2	4	212.2	13.0476	2.50915	0	0	0	0	0
87	0	1942-08-10	79	2	82	1.62	31.2452	1	0	0	0	0		2020-09-24	2020-11-03	40	45.8	15.1	5940	258000	1.05	51	79.6	34	0.5	104	5.7	3.9	269.2	15.9678	2.80137	1	0	0	0	0
88	0	1979-10-15	42	2	999	999	999	1	0	0	0	0		2020-06-27	2020-06-27	0	43.5	14.2	5030	202000	0.68	110	28.8	42	0.44	131	5.4	4.2	454.5	23.064	4.27112	0	0	0	0	1
89	0	1987-12-19	34	2	110	1.65	40.404	0	0	0	0	0	2020-07-03	2020-07-13	2020-07-23	10	35.5	11.3	3830	260000	0.61	120	65.5	17	0.27	88	6.4	3.8	227.6	14.3193	2.23738	0	0	0	0	0
90	0	1971-01-18	51	2	72	1.58	28.8415	0	0	0	0	0	2020-06-20	2020-06-29	2020-06-29	0	41.1	13.7	6000	173000	0.64	105	50.6	35	1.01	144	6.2	4.2	291.6	16.005	2.58146	0	0	0	0	0
91	0	1963-11-02	58	1	89	1.86	25.7255	0	0	0	0	0	2020-06-14	2020-06-29	2020-07-07	8	39.5	13.3	6500	416000	0.97	87	277.5	40	1.11	133	5.7	3.4	190.9	13.6982	2.40319	0	0	0	0	0
92	0	1953-09-29	67	2	61	1.51	26.7532	0	0	0	0	1	2020-07-08	2020-07-14	2020-07-15	1	41.5	13.9	4870	150000	0.95	63	11.3	38	0.41	132	5.2	4.2	264.9	14.848	2.85539	0	0	0	0	0
93	0	1929-10-17	92	2	63.3	1.47	29.2933	0	0	0	0	1	2020-06-02	2020-06-05	2020-07-10	35	35	11.1	5220	396000	0.6	81	249.6	35	999	141	5.9	3.2	176	13.5256	2.29248	0	0	0	0	0
94	0	1950-11-17	71	2	57	1.56	23.4221	1	0	1	1	1	2020-09-07	2020-09-12	2020-09-23	11	38.1	13.3	6190	413000	0.66	90	274.1	17	0.79	111	5.3	3.2	165.9	12.9512	2.44362	0	0	0	0	0
95	0	1976-06-30	45	2	59	1.6	23.0469	0	0	0	0	1		2020-06-22	2020-07-04	12	27.9	10.1	3120	88000	0.66	90	7.7	14	1.03	100	4.9	4.2	310.7	16.8327	3.43525	0	0	0	0	0
96	1	1974-06-17	47	1	65	1.78	20.5151	0	0	1	0	1	2020-10-13	2020-10-20	2020-10-21	1	40.5	13.8	7210	203000	0.78	108	1.7	16	0.19	92	5.6	3.9	246.8	14.9225	2.66473	0	0	0	0	0
97	0	1979-01-07	43	2	66	1.66	23.9512	0	0	0	0	0	2020-04-20	2020-05-05	2020-05-12	7	35.1	11.9	7040	225000	0.76	90	147	17	0.43	120	5.6	3.4	193.6	13.8427	2.47191	0	0	0	0	0
98	0	1973-07-09	47	2	999	999	999	0	0	0	0	0		2020-05-07	2020-05-10	3	40.6	13.9	5180	124000	0.68	90	16.7	21	0.27	95	5.9	4.1	363.4	19.5119	3.3071	0	0	0	0	1
99	0	1971-04-14	51	2	999	999	999	1	0	0	0	0	2022-06-15	2020-06-23	2020-06-29	6	39.4	13.3	6380	190000	0.78	90	176.8	32	1.42	117	5.6	3.9	275	16.2385	2.89973	0	0	0	0	0
100	0	1957-04-27	65	2	75	1.56	30.8185	1	0	0	0	1	2020-05-04	2020-05-11	2020-05-19	8	31.9	10.8	6610	222000	0.84	74	65.5	46	0.42	80	5.6	3.8	288.4	17.2313	3.07701	0	0	0	0	0
101	0	1960-03-06	62	2	78	1.61	30.0914	0	0	0	0	0	2020-05-06	2020-05-16	2020-05-18	2	32.8	11.4	3200	133000	0.71	90	36.3	22	0.99	105	5.8	4	305.4	17.2882	2.98072	0	0	0	0	0
102	1	1968-11-05	53	2	85	1.59	33.6221	0	0	0	0	0	2020-05-14	2020-05-19	2020-05-27	8	38.5	13.1	7900	312000	0.86	78	143.8	22	0.73	70	5.3	4.2	240.4	13.7864	2.6012	0	0	0	0	0
103	0	1950-07-29	71	1	86	1.73	28.7347	0	0	0	0	0	2020-05-10	2020-05-22	2020-05-26	4	45.3	15.4	8330	234000	0.85	89	47.7	37	0.58	95	5.8	3.8	263.9	16.0578	2.76859	1	0	0	0	0
104	0	1977-08-01	44	2	75	1.7	25.9516	1	0	0	0	0	2020-05-25	2020-06-01	2020-06-03	2	32.7	11.7	6580	289000	0.9	79	70.6	33	1.58	101	6	4.4	332.6	17.1053	2.85088	0	0	0	0	0
105	0	1951-03-06	71	1	65	1.6	25.3906	1	1	1	0	1	2020-06-20	2020-06-30	2020-10-02	94	30.6	10.2	9560	289000	0.89	87	146.3	37	2.78	157	5.3	3	200.5	15.7203	2.9661	1	0	0	0	0
106	0	1958-06-02	63	2	70	1.58	28.0404	1	0	0	0	1		2020-06-05	2020-06-12	7	38.3	12.7	5660	166000	0.86	73	27.1	45	0.74	92	5	3.7	214.9	14.0032	2.80064	0	0	0	0	0
107	0	1961-06-02	60	1	92	1.64	34.2058	0	0	0	0	0		2020-06-09	2020-06-11	2	35	12.1	2990	91000	0.74	90	61.5	23	0.4	101	4.9	3.9	382.1	21.2365	4.33397	0	0	0	0	1
108	0	1950-03-19	70	1	999	999	999	1	1	0	0	0	2020-06-09	2020-06-09	2020-06-14	5	51.6	17.5	13810	186000	1.76	38	4.3	46	1.96	107	5.6	5.1	389	17.1682	3.06576	0	0	0	0	0
109	0	1980-03-13	42	2	78	1.64	29.0006	0	0	0	0	0		2020-06-09	2020-07-02	23	33.6	10.7	6140	247000	0.73	90	176	11	0.77	227	7.5	3.1	310.2	21.7472	2.89963	1	1	1	1	1
110	0	1960-02-23	62	1	80	1.74	26.4236	1	0	0	0	0	2020-08-25	2020-06-12	2020-06-18	6	40.4	13.3	8030	261000	1.04	78	191.1	34	0.98	108	5.1	3.5	214.9	14.6377	2.87013	1	0	0	0	0
111	0	1975-11-28	46	2	999	999	999	0	0	0	0	0	2020-06-17	2020-06-17	2020-06-19	2	39.3	13.6	7.28	374000	0.8	90	23.4	24	0.27	128	5.9	4	376.2	20.5096	3.4762	0	0	0	0	1
112	2	1971-06-23	50	2	999	999	999	0	0	0	0	1	2020-06-12	2020-06-19	2020-06-20	1	28	7.9	4480	315000	0.69	90	7.6	20	2.08	98	5.2	4.5	308.1	15.7987	3.03821	0	0	0	0	0
113	0	1978-07-20	43	1	80	1.78	25.2493	0	0	0	0	0		2020-06-22	2020-06-26	4	43.8	15	6010	197000	0.87	90	93.9	24	0.35	85	5.8	3.7	259.1	16.1774	2.7892	0	0	0	0	0
114	0	1961-06-14	60	1	999	999	999	0	0	0	1	0		2020-06-22	2020-06-23	1	41.6	13.7	20500	484000	0.71	90	150.3	68	1.18	477	8	3.4	285.2	18.746	2.34325	0	1	1	1	0
115	0	1968-01-03	54	1	108	1.74	35.6718	0	0	0	0	0	2020-06-15	2020-06-22	2020-06-24	2	42.7	15.7	6350	155000	0.78	90	9	37	0.46	99	5.6	3.8	369.3	21.1059	3.76892	0	0	0	0	1
116	1	1960-10-21	61	2	104	1.65	38.2002	1	0	0	0	0	2020-06-24	2020-06-27	2020-07-06	9	35.8	11.5	15600	273000	0.85	75	93.9	30	0.8	242	7.4	3.6	288.9	18.0527	2.43956	1	1	1	1	0
117	0	1981-09-19	40	2	999	999	999	0	0	0	0	0	2020-06-18	2020-06-28	2020-06-29	1	38.8	12.9	3960	203000	0.56	119	25.9	19	0.34	138	5.2	3.9	259.1	15.4965	2.98009	0	0	0	0	0
118	0	1980-08-26	41	2	94	1.66	34.1124	0	0	0	0	0	2020-06-18	2020-06-28	2020-07-04	6	39.6	13	5990	454000	0.77	98	96.2	27	1.47	110	5.7	3.9	320.8	18.3758	3.22382	0	0	0	0	0
119	0	1972-09-14	49	1	82	1.74	27.0842	0	0	0	0	1		2020-06-29	2020-07-01	2	47.5	16.5	5350	226000	0.85	104	71	32	0.59	107	5.1	3.6	232.4	15.1963	2.97967	0	0	0	0	0
120	0	1966-09-17	55	1	75	1.75	24.4898	0	0	0	0	0	2020-06-20	2020-07-03	2020-07-09	6	46.2	15.4	4810	217000	0.83	100	72.1	45	2.61	97	6.1	3.9	304.9	17.6338	2.89079	0	0	0	0	0
121	1	1980-06-11	41	2	135	1.65	49.5868	0	0	0	0	1	2020-07-01	2020-07-04	2020-07-09	5	40	13.3	7330	269000	0.97	73	207.5	31	1.39	118	5.7	3.8	266.5	16.1824	2.83901	1	0	0	0	0
122	0	1933-09-10	88	2	999	999	999	1	0	0	0	0		2020-07-04	2020-07-04	0	35.4	11.6	8400	315000	1.03	49	71.7	41	1.13	113	5.1	4.2	354.4	18.7264	3.67184	0	0	0	0	0
123	0	1976-10-01	45	2	72	1.54	30.3593	0	0	0	0	0	2020-07-02	2020-07-08	2020-07-14	6	39	13.5	6240	176000	0.94	75	15.9	36	1.63	102	5.2	4.3	381	19.4842	3.74696	0	0	0	0	1
124	0	1978-03-30	44	1	96	1.8	29.6296	0	0	0	0	0	2020-06-29	2020-07-06	2020-07-18	12	42.2	14.7	9950	287000	0.81	110	178	28	0.83	96	5.4	4	258.5	15.1542	2.80634	0	0	0	0	0
125	1	1982-06-02	39	1	999	999	999	0	0	0	0	0	2020-06-15	2020-07-07	2020-07-09	2	40.4	14.8	18080	190000	1.17	79	246.1	28	0.61	164	5.6	3.9	326.2	18.6278	3.32639	0	0	0	0	1
126	0	1934-07-14	87	2	90	1.69	31.5115	1	0	0	0	1	2020-06-29	2020-07-08	2020-07-19	11	37.1	12.8	7890	153000	3.63	11	63.4	170	1.38	199	5.6	3.1	496	32.6555	5.83134	0	0	0	0	1
127	0	1988-05-06	33	2	999	999	999	0	0	0	0	0	2020-07-07	2020-07-13	2020-07-14	1	42	14.5	2830	144000	0.65	118	34.8	33	1.41	88	4.6	4.2	234.6	13.535	2.9424	0	0	0	0	0
128	0	1980-01-01	42	1	96	1.8	29.6296	0	0	0	0	0	2020-06-29	2020-07-10	2020-07-17	7	44.4	14.8	9280	221000	1.42	61	230.1	43	1.02	163	4.8	3.6	205.3	13.8263	2.88047	0	0	0	0	0
129	0	1943-09-20	78	1	73	1.73	24.3911	0	0	1	0	0		2020-07-10	2020-07-24	14	35.7	12.6	6080	84000	1.8	36	114.4	55	2.16	110	5.2	3.6	279.3	17.5674	3.37834	1	0	0	0	0
130	1	1945-10-24	76	1	70	1.75	22.8571	0	0	0	0	0	2020-07-04	2020-07-11	2020-07-20	9	37.8	12.9	6730	238000	0.76	90	201.6	43	20	93	6	3.4	242	16.4335	2.73892	1	0	0	0	0
131	1	1999-11-11	22	2	96	1.68	34.0136	0	0	0	0	0		2020-07-12	2020-07-15	3	40.3	13.2	9730	258000	0.56	135	36	15	1.65	102	4.8	3.8	352.3	20.2917	4.22745	1	0	0	0	1
132	0	1974-03-08	48	1	110	1.89	30.7942	1	0	0	0	0	2020-06-29	2020-07-12	2020-07-13	1	43.5	14.7	4530	208000	1.34	63	23.5	53	0.61	108	5.3	4.3	307	16.3521	3.0853	0	0	0	0	0
133	1	1975-01-16	47	2	57	1.6	22.2656	0	0	0	0	0	2020-07-03	2020-07-13	2020-07-14	1	35.6	11.7	21940	286000	0.63	109	172.4	24	0.81	113	5.2	3.5	237.8	15.8285	3.04393	0	0	0	0	0
134	0	1933-02-26	89	2	74	999	999	0	0	0	0	0	2020-07-10	2020-07-15	2020-07-28	13	41.4	13.5	7480	170000	0.69	79	31.9	30	0.78	153	5.8	4.2	286.8	15.797	2.72363	0	0	0	0	0
135	0	1947-10-07	74	1	999	999	999	1	0	0	0	0	2020-07-06	2020-07-14	2020-07-15	1	39.3	13.8	7100	152000	1.01	74	32.4	48	0.75	123	6.1	4.1	364.5	19.5607	3.20668	0	0	0	0	1
136	1	1968-09-06	53	1	999	999	999	1	0	0	0	1	2020-07-04	2020-07-14	2020-07-15	1	41.8	14	8600	230000	1.17	72	53.2	53	0.73	116	5.8	3.9	305.4	17.6571	3.04433	0	0	0	0	0
137	0	1978-02-28	44	1	999	999	999	0	0	0	0	0	2020-07-10	2020-07-14	2020-07-14	0	37.9	13	3390	116000	1.03	89	15.3	41	0.28	84	5.3	4.2	401.8	20.7804	3.92083	1	0	0	0	1
138	0	1978-01-01	44	1	83	1.65	30.4867	0	0	0	0	0	2020-07-07	2020-07-15	2020-07-18	3	46.9	16.7	7310	164000	0.96	97	77.8	37	0.44	101	6.9	3.8	341.6	19.7793	2.86656	0	1	0	1	1
139	0	1954-08-22	67	1	999	999	999	0	0	0	0	0	2020-07-12	2020-07-15	2020-07-20	5	38.4	13.3	10680	202000	0.79	94	999	39	1.02	128	6.7	3.9	287.3	16.8125	2.50932	0	1	0	1	0
140	1	1959-06-27	62	1	999	1.72	999	1	0	0	0	0	2020-08-05	2020-08-08	2020-08-15	7	48.1	16.1	9610	397000	2.51	27	34	150	5	120	5.8	3.5	255.9	16.7697	2.89132	0	0	0	0	0
141	0	1966-01-28	56	1	999	999	999	0	0	0	0	0	2020-08-03	2020-08-12	2020-08-17	5	31	10.3	4060	46000	0.81	101	89.1	24	0.65	91	4.8	3.9	230.3	14.1525	2.94843	0	0	0	0	0
142	0	1959-01-15	63	2	999	999	999	0	0	0	0	0	2020-08-05	2020-08-13	2020-08-21	8	39.7	13.4	8170	371000	0.8	80	165.7	30	0.95	126	6	3.6	191.4	13.1236	2.18726	0	0	0	0	0
143	2	1974-08-09	47	1	106	1.71	36.2505	1	0	0	0	0	2020-08-05	2020-08-13	2020-08-22	9	45.9	15.8	14650	216000	1.05	85	189.7	20	0.57	123	5.9	3.5	259.6	16.9621	2.87492	0	0	0	0	0
144	1	1984-04-17	38	1	65	1.6	25.3906	0	0	0	0	0		2020-08-22	2020-09-08	17	36.3	13.3	15140	313000	0.79	116	163.1	22	0.63	158	12.3	3.5	671.2	38.3653	3.11913	1	1	1	1	1
145	0	1965-01-02	57	2	999	999	999	0	0	0	0	0		2020-08-27	2020-08-31	4	41	13.6	6070	574000	0.7	98	143.4	18	1.29	93	5.5	3.6	189.8	13.0427	2.37139	0	0	0	0	0
146	0	1958-07-12	63	2	999	999	999	1	0	0	0	1		2020-08-24	2020-09-01	8	45.7	14.8	11130	321000	0.93	66	247.8	60	0.64	117	6.1	3.3	307	20.4285	3.34893	0	0	0	0	1
147	0	1982-08-17	39	2	999	999	999	1	0	0	0	0		2020-08-25	2020-09-04	10	40.3	13.7	8140	214000	0.73	105	111.3	24	0.37	124	5.7	3.6	258.5	16.5158	2.89751	0	0	0	0	0
148	1	1926-07-08	95	2	999	999	999	0	0	0	0	1	2020-09-04	2020-09-04	2020-09-12	8	42	14.4	11050	310000	1.28	36	187.6	88	0.8	147	6.6	3	282	20.6647	3.13101	1	1	0	1	1
149	0	1967-12-20	54	1	75	1.74	24.7721	0	0	0	0	1		2020-09-05	2020-09-16	11	41.6	14.2	7710	205000	1.24	66	256.9	50	1.43	127	5.5	3.1	209	15.8058	2.87378	0	0	0	0	0
150	0	1942-08-15	79	1	999	999	999	1	1	0	0	1		2020-09-05	2020-09-08	3	39.1	13.6	7010	257000	0.89	82	2.5	43	999	89	5.5	4.2	334.7	17.8727	3.24958	0	0	0	0	0
151	0	1978-03-24	44	2	112	1.78	35.3491	0	0	0	0	0	2020-09-07	2020-09-09	2020-09-17	8	43.2	14.9	10900	583000	0.91	78	226	33	0.46	213	7.4	3.9	455.6	24.6665	3.33331	0	1	1	1	1
152	0	1957-08-21	64	1	999	999	999	0	0	0	0	1		2020-09-11	2020-09-14	3	37.9	13	5410	380000	0.78	96	92.3	14	0.59	135	5.7	3.4	246.3	16.6637	2.92346	0	0	0	0	0
153	0	1965-08-01	56	1	999	999	999	0	0	0	0	0		2020-09-12	2020-10-16	34	36	12.3	12420	256000	0.75	103	296.1	42	0.89	137	5.9	3	164.8	13.5545	2.29738	1	0	0	0	0
154	0	1947-05-30	74	2	100.5	1.63	37.826	0	1	0	0	1		2020-10-21	2020-10-23	2	999	999	999	999	0.82	71	3.9	39	0.21	128	6.1	4	256.4	15.0587	2.46864	0	0	0	0	0
155	0	1947-04-25	75	1	80	1.8	24.6914	1	0	1	1	1	2020-09-08	2020-09-14	2020-11-14	61	36.5	12.4	8760	163000	2.51	24	53.7	87	0.48	176	6.9	3.1	242	17.7432	2.57148	1	1	0	1	0
156	0	1929-06-13	92	1	999	999	999	1	1	0	0	1		2020-09-14	2020-09-19	5	39.7	13.3	11510	367000	0.65	85	69.6	34	1.55	100	5.5	3	243.1	18.3047	3.32813	1	0	0	0	0
157	0	1980-10-17	41	2	999	999	999	0	0	0	0	0		2020-09-15	2020-09-16	1	999	11.6	999	435000	0.7	109	27.9	34	1.77	258	5.3	3.3	222.3	15.7572	2.97305	1	0	0	0	0
158	0	1954-03-25	68	1	66	1.65	24.2424	0	0	0	0	0		2020-09-21	2020-09-28	7	45.2	15.7	7240	370000	0.93	85	56.8	39	0.74	103	5.2	3.7	284.1	17.4071	3.34752	1	0	0	0	0
159	0	1951-03-03	71	2	64	1.55	26.6389	1	0	0	0	1		2020-09-22	2020-10-02	10	28.4	9.6	6330	109000	0.99	58	128.3	34	0.86	194	5.8	3.4	218.1	15.1542	2.61279	0	0	0	0	0
160	0	1971-11-06	50	1	103	1.86	29.7722	0	0	0	0	1		2020-09-26	2020-10-08	12	40	13.2	8780	279000	0.97	92	115	50	1.91	157	6	3.3	330.4	21.719	3.61984	1	0	0	0	1
161	0	1941-06-07	80	1	63	1.64	23.4236	0	0	0	0	0	2020-09-20	2020-09-27	2020-10-23	26	38.3	13.1	9420	217000	1.59	41	207.8	73	1.2	148	5.3	4	321.9	18.0389	3.40358	1	0	0	0	0
162	0	1957-01-07	65	1	999	999	999	0	0	0	0	0	2020-09-22	2020-09-29	2020-10-01	2	35.3	11.6	8830	201000	1.12	70	136.5	41	0.58	124	6.1	3.3	252.7	17.4338	2.85799	0	0	0	0	0
163	0	1957-03-06	65	1	76.5	1.72	25.8586	1	0	0	0	1		2020-10-04	2020-10-26	22	35.6	11.3	8090	346000	1.44	51	280.3	53	0.92	166	6.6	3	257.5	19.1783	2.90581	1	1	0	1	1
164	0	1929-07-08	92	2	90	999	35.6	1	0	0	0	1		2020-10-04	2020-10-14	10	35.3	11.8	8730	351000	1.07	45	249.5	69	1.1	132	6.6	3.4	219.1	15.2077	2.3042	0	1	0	1	0
165	0	1959-01-29	63	2	54	1.56	22.1893	0	0	0	0	0		2020-10-07	2020-10-09	2	41.5	13.7	8490	366000	0.7	94	127.2	27	0.94	103	6.1	3.4	197.8	14.0675	2.30615	0	0	0	0	0
166	0	1996-02-14	24	2	84	1.66	30.4834	0	0	0	0	0	2020-10-06	2020-10-11	2020-10-12	1	39.2	12.5	5740	179000	0.66	124	41.6	17	0.37	89	4.5	4.2	267.6	14.965	3.32557	1	0	0	0	0
167	1	1988-07-24	32	2	999	999	999	0	0	0	0	0		2020-10-14	2020-10-15	1	33.3	10.6	3810	210000	0.78	101	43	16	0.62	101	5.6	4.1	227.1	13.4615	2.40384	0	0	0	0	0
168	2	1950-08-08	71	1	65	1.7	22.4913	1	0	0	0	1	2020-10-05	2020-10-13	2020-10-23	10	42.5	13.8	10030	290000	1.26	57	207.1	38	3.11	188	8.1	3.2	278.2	19.3382	2.38744	1	1	1	1	1
169	0	1953-03-28	69	2	96	1.57	38.9468	1	0	0	0	1	2020-10-01	2020-10-14	2020-10-26	12	42.8	13.5	9120	207000	0.93	64	173	39	4.17	441	11.3	3.1	746.3	47.3505	4.19031	1	1	1	1	1
170	0	1935-04-18	87	2	999	999	999	1	0	0	0	1	2020-10-17	2020-10-17	2020-10-31	14	44	14.2	18430	249000	0.73	75	105.3	50	1.34	90	6.2	3.8	376.2	21.4364	3.45749	0	0	0	0	1
171	0	1936-02-20	86	1	67	1.78	21.1463	0	0	0	0	0	2020-10-14	2020-10-18	2020-10-29	11	39.4	13.2	11000	152000	1.51	42	269.6	62	1.25	143	5.5	3.3	199.4	14.4942	2.63531	1	0	0	0	0
172	0	1964-04-04	58	1	999	999	999	1	0	0	0	0	2020-10-13	2020-10-23	2020-10-25	2	37.1	13.1	10090	188000	0.82	99	159.4	37	0.39	112	5.2	3.5	248.4	16.3797	3.14993	0	0	0	0	0
173	0	1957-09-03	64	2	83	1.49	37.3857	1	0	0	0	1		2020-10-22	2020-10-26	4	38.9	12.5	7030	212000	0.75	85	88.3	25	0.33	113	6.1	3.4	247.9	16.7494	2.7458	0	0	0	0	0
174	0	1993-11-01	28	1	86	1.73	28.7347	0	0	0	0	0	2020-11-12	2020-11-20	2020-12-01	11	41.6	14.2	5850	270000	0.79	123	40.8	35	0.89	97	4.5	3.5	227.6	15.2981	3.39957	1	0	0	0	0
175	0	1976-08-27	45	2	93	1.61	35.8782	1	0	0	0	0	2020-11-13	2020-11-23	2020-12-09	16	41.6	13.1	5520	270000	0.87	81	126	22	1.99	137	6.4	3.5	242.6	16.0781	2.5122	1	0	0	0	0
176	0	1976-10-11	45	1	74	1.72	25.0135	0	0	0	0	1	2020-04-13	2020-04-22	2020-05-06	14	36.2	12.7	11560	228000	0.71	90	105.8	22	0.63	106	5.7	4.1	261.7	14.9974	2.63113	1	0	0	0	0
177	1	1940-03-23	82	1	77.5	1.62	29.5306	1	0	1	0	1	2020-09-29	2020-10-04	2020-10-26	22	38.6	13	13210	298000	1.72	37	223	91	0.93	180	7.4	3.4	326.7	20.9675	2.83344	1	1	1	1	1
178	0	1956-09-29	65	1	83.9	1.75	27.3959	1	0	0	1	0	2020-08-25	2020-08-31	2020-09-05	5	37.8	12.5	4470	171000	1.02	78	116	17	999	175	7.2	3.3	266	18.1673	2.52323	0	1	1	1	0
179	0	1953-08-21	68	2	82	1.67	29.4023	0	0	0	0	0	2020-09-28	2020-10-05	2020-10-11	6	48.8	16.7	7550	222000	0.82	74	182.9	37	0.76	121	5.4	3.7	256.4	16.0445	2.97121	0	0	0	0	0
180	0	1973-08-31	48	2	72	1.55	29.9688	1	0	0	0	0	2020-04-22	2020-05-03	2020-05-05	2	40.4	14.1	5710	227000	0.72	90	58.6	15	0.65	80	5.5	3.4	271.3	18.0019	3.27308	0	0	0	0	0
181	0	1959-02-14	62	1	999	999	999	1	1	0	1	1	2020-10-08	2020-10-13	2020-10-14	1	42	14	5240	248000	1.06	75	20.2	22	0.48	88	5.7	4.2	260.1	14.64	2.56843	0	0	0	0	0
182	0	1959-10-05	62	1	96	1.8	29.6296	1	1	1	0	0	2020-10-01	2020-10-04	2020-10-14	10	36.5	12.8	13360	387000	0.92	89	13.2	35	0.48	257	7.1	3.7	413.5	23.7722	3.34819	1	1	1	1	1
183	0	1948-09-07	73	1	101.5	1.87	29.0257	0	0	0	0	0		2020-10-22	2020-11-26	35	36.5	12.2	7260	82000	1.05	71	156.8	35	0.7	377	10.5	3.5	710.1	40.3881	3.84648	1	1	1	1	1
184	0	1970-04-11	52	1	999	999	999	0	0	0	0	0	2020-10-10	2020-10-19	2020-10-22	3	38.4	12.9	4840	233000	0.91	98	36.8	35	1.5	130	5.8	3.2	236.7	16.9779	2.92723	0	0	0	0	0
